# Supplementary material for: p62/Sqstm1 promotes malignancy of HCV-positive hepatocellular carcinoma through Nrf2-dependent metabolic reprogramming
Source: Nat Commun. 2016 Jun 27;7:12030. doi: 10.1038/ncomms12030 (PMC4931237; doi:10.1038/ncomms12030)
Supplement: Supplementary Data 1 — Annotation table for 513 metabolites. [file ncomms12030-s2.xlsx]

## Sheet: Sheet1
Supplementary Data 1: Annotation table for 513 metabolites
#IS	ID	Annotation Name	theoretical m/z
	57	CSA	231.07
	55	Trimesate	209.009
	265	Diazoxide	228.984
	54	MES	194.049
1	G013	Glyoxylate	72.9931
2	P024	Propionate	73.0295
3	G012	Glycolate	75.0088
4	C093	Crotonate	85.0295
5	P027	Pyruvate	87.0088
6	B006	Butanoate	87.0452
7	L005	Lactate	89.0244
8	H110	3-Hydroxypropionate	89.0244
9	M135	Methanesulfonate	94.9808
10	T016	Tiglate	99.0452
11	O001	2-Oxobutyrate	101.024
12	V002	Pentanoate	101.061
13	I018	3-Methylbutanoate	101.061
14	M012	Malonate	103.004
15	H026	2-Hydroxyisobutyrate	103.04
16	H023	2-Hydroxybutyrate	103.04
17	H022	3-Hydroxybutyrate	103.04
18	M163	(Methylthio)acetate	105.002
19	G027	Glycerate	105.019
20	P112	Pyrrole-2-carboxylate	110.025
21	M062	Methyl sulfate	110.976
22	F020	2-Furoate	111.009
23	A180	3-Acetylacrylate	113.024
24	F005	Fumarate	115.004
25	M006	2-Oxoisopentanoate	115.04
26	L014	4-Oxopentanoate	115.04
27	C035	Hexanoate	115.076
28	S004	Succinate	117.019
29	H038	2-Hydroxypentanoate	117.056
30	B002	Benzoate	121.029
31	N004	Nicotinate	122.025
32	A057	1-Aminoethylphosphonate	124.017
33	A056	2-Aminoethylphosphonate	124.017
34	I041	Isethionate	124.991
35	B035	Barbiturate	127.015
36	P073	5-Oxoproline	128.035
37	I013	Itaconate	129.019
38	C036	Citraconate	129.019
39	M007	4-Methyl-2-oxopentanoate	129.056
40	O014	4-Oxohexanoate	129.056
41	A092	4-Acetylbutyrate	129.056
42	H031	Heptanoate	129.092
43	A138	N-Acetyl-beta-alanine	130.051
44	G036	Glutarate	131.035
45	U010	3-Ureidopropionate	131.046
46	H091	2-Hydroxy-4-methylpentanoate	131.071
47	H061	6-Hydroxyhexanoate	131.071
48	M002	Malate	133.014
49	T078	Threonate	135.03
50	H020	o-Hydroxybenzoate	137.024
51	H005	p-Hydroxybenzoate	137.024
52	H019	m-Hydroxybenzoate	137.024
53	P082	Phosphonoacetate	138.98
54	C002	Carbamoylphosphate	139.975
55	E009	Ethanolamine phosphate	140.012
56	T037	2-Thiopheneacetate	141.002
57	C037	Octanoate	143.108
58	O002	2-Oxoglutarate	145.014
59	A076	Adipate	145.051
60	M009	threo-beta-methylaspartate	146.046
61	M095	4-Methylthio-2-oxobutyrate	147.012
62	C101	Citramalate	147.03
63	H196	2-Hydroxyglutarate	147.03
64	C016	trans-Cinnamate	147.045
65	T023	Tartrate	149.009
66	B041	Benzoylformate	149.024
67	P109	3-Phenylpropionate	149.061
68	H181	2-Hydroxyphenylacetate	151.04
69	H006	p-Hydroxyphenylacetate	151.04
70	C015	Cysteine sulfinate	152.002
71	D040	2,5-Dihydroxybenzoate	153.019
72	O006	Orotate	155.01
73	D144	2,4-Dihydroxypyrimidine-5-carboxylate	155.01
74	D029	Dihydroorotate	157.025
75	O024	2-Oxooctanoate	157.087
76	P069	Pelargonate	157.123
77	K009	2-Oxoadipate	159.03
78	P063	Pimelate	159.066
79	H035	2-Hydroxyoctanoate	159.103
80	F022	N-Formylaspartate	160.025
81	H084	3-Hydroxy-3-methylglutarate	161.046
82	P022	Phenylpyruvate	163.04
83	C024	p-Coumarate	163.04
84	C039	o-Coumarate	163.04
85	T100	Terephthalate	165.019
86	P080	Phthalate	165.019
87	P111	3-Phenyllactate	165.056
88	P072	3-(2-Hydroxyphenyl)propionate	165.056
89	H066	3-(4-Hydroxyphenyl)propionate	165.056
90	P094	2,3-Pyridinedicarboxylate	166.015
91	P007	PEP	166.975
92	U015	Urate	167.021
93	H081	4-Hydroxymandelate	167.035
94	C027	Cysteate	167.997
95	A131	2-Amino-3-phosphonopropionate	168.007
96	D014	DHAP	168.991
97	G029	G3P	168.991
98	G030	Glycerophosphate	171.006
99	D059	Decanoate	171.139
100	Q002	2-Quinolinecarboxylate	172.04
101	A145	N-Acetylleucine	172.098
102	P033	Phenyl phosphate	173.001
103	A117	trans-Aconitate	173.009
104	A030	cis-Aconitate	173.009
105	S012	Shikimate	173.046
106	A142	N-Acetylaspartate	174.041
107	C025	Carbamoylaspartate	175.036
108	A139	Allantoate	175.047
109	I048	2-Isopropylmalate	175.061
110	F034	N-Formylmethionine	176.039
111	H065	Hippurate	178.051
112	H059	Homovanillate	181.051
113	P079	4-Pyridoxate	182.046
114	H096	Serine O-sulfate	183.992
115	P060	O-Phosphoserine	184.002
116	P028	3PG	184.986
117	P029	2PG	184.986
118	U012	Undecanoate	185.155
119	A063	Azelate	187.098
120	H077	10-Hydroxydecanoate	187.134
121	A031	N-Acetylglutamate	188.056
122	C078	N-Carbamylglutamate	189.052
123	A065	N-Acetylmethionine	190.054
124	I001	Isocitrate	191.02
125	C005	Citrate	191.02
126	Q004	Quinate	191.056
127	P058	Phenaceturate	192.067
128	G004	Glucuronate	193.035
129	H074	trans-4-Hydroxy-3-methoxycinnamate	193.051
130	H028	o-Hydroxyhippurate	194.046
131	G031	Gluconate	195.051
132	S018	Syringate	197.046
133	H056	4-Hydroxy-3-methoxymandelate	197.046
134	L013	Dodecanoate	199.17
135	C127	Cysteine S-sulfate	199.969
136	S017	Sebacate	201.113
137	I025	3-Indolebutyrate	202.087
138	X004	Xanthurenate	204.03
139	A067	N-Acetylphenylalanine	206.082
140	B005	Benzylsuccinate	207.066
141	S025	Saccharate	209.03
142	M065	Mucate	209.03
143	I054	3-Indoxyl sulfate	212.002
144	D013	2-Deoxyribose 1-phosphate	213.017
145	P032	Pantothenate	218.103
146	S028	Sinapate	223.061
147	P037	Porphobilinogen	225.088
148	R003	Ru5P	229.012
149	R002	R5P	229.012
150	D049	Dodecanedioate	229.144
151	D101	2-Deoxyglucose 6-phosphate	243.028
152	B020	Biotin	243.081
153	G021	Glucosamine 6-phosphate	258.038
154	G020	G1P	259.022
155	F001	F6P	259.022
156	G003	G6P	259.022
157	S049	Sorbitol 6-phosphate	261.038
158	D017	2,3-DPG	264.952
159	G066	Galacturonate 1-phosphate	273.002
160	P031	6-Phosphogluconate	275.017
161	S083	S7P	289.033
162	A191	N-Acetylmuramate	292.104
163	A122	N-Acetylglucosamine 1-phosphate	300.049
164	A144	N-Acetylglucosamine 6-phosphate	300.049
165	C090	2',3'-cCMP	304.034
166	D016	dCMP	306.05
167	D002	dUMP	307.034
168	A018	N-Acetylneuraminate	308.099
169	R005	Ribulose 1,5-diphosphate	308.978
170	D109	3',5'-Cyclic dAMP	312.05
171	T013	dTMP	321.049
172	C011	CMP	322.045
173	U008	UMP	323.029
174	A034	cAMP	328.045
175	P121	Phytate	328.923
176	I037	cIMP	329.029
177	D020	dAMP	330.061
178	F008	F1,6P	338.989
179	G034	cGMP	344.04
180	A083	3'-AMP	346.056
181	A008	AMP	346.056
182	I004	IMP	347.04
183	P065	Prostaglandin E2	351.218
184	P066	Prostaglandin F2alpha	353.233
185	G016	GMP	362.051
186	X003	XMP	363.035
187	O015	Orotidine 5'-monophosphate	367.018
188	D100	Digalacturonate	369.067
189	N003	NADPH	371.538
190	C006	CoA	382.55
191	D022	dCDP	386.016
192	U020	dUDP	387
193	P023	PRPP	388.945
194	T012	dTDP	401.016
195	C021	CDP	402.011
196	U007	UDP	402.995
197	A005	Acetyl CoA	403.556
198	C061	Cholate	407.28
199	D019	dADP	410.027
200	D111	P1, P4-Di(adenosine-5') tetraphosphate	417.017
201	I028	Isobutyryl CoA	417.571
202	T065	Trehalose 6-phosphate	421.075
203	M005	Malonyl CoA	425.55
204	A038	Adenosine 5'-phosphosulfate	426.013
205	A024	Adenosine 3',5'-diphosphate	426.022
206	A023	ADP	426.022
207	I005	IDP	427.006
208	S008	Succinyl CoA	432.558
209	F017	Folate	440.132
210	G025	GDP	442.017
211	A037	Adenylosuccinate	462.067
212	G050	Glycocholate	464.302
213	D001	dCTP	465.982
214	D009	dUTP	466.966
215	T007	dTTP	480.982
216	C010	CTP	481.977
217	U009	UTP	482.961
218	D021	dATP	489.994
219	D028	dITP	490.978
220	A009	ATP	505.988
221	D010	dGTP	505.988
222	I006	ITP	506.973
223	T043	Taurocholate	514.284
224	G017	GTP	521.983
225	X017	XTP	522.967
226	C239	CDP-choline	547.121
227	A102	ADP-ribose	558.064
228	T143	TDP-glucose	563.068
229	U001	UDP-glucose	565.048
230	U002	UDP-glucuronate	579.027
231	A149	ADP-glucose	588.075
232	G022	GDP-mannose	604.07
233	U003	UDP-N-acetylglucosamine	606.074
234	C020	CMP-N-acetylneuraminate	613.14
235	D008	NAD+	662.102
236	N024	Deamido-NAD+	663.086
237	D007	NADH	664.117
238	N002	NADP+	742.068
239	F002	FAD	784.15
	107	Methionine sulfone	182.048
	108	3-Aminopyrrolidine	87.0917
	264	Diethyl-2-phenylacetamide	192.138
240	U005	Urea	61.0396
241	P095	Pyrazole	69.0447
242	A044	3-Aminopropionitrile	71.0604
243	M027	Methylguanidine	74.0713
244	I064	Isobutylamine	74.0964
245	D035	1,3-Diaminopropane	75.0917
246	G011	Gly	76.0393
247	T051	Trimethylamine N-oxide	76.0757
248	I011	Isopropanolamine	76.0757
249	H104	Hydroxyurea	77.0346
250	T058	Trimethylsulfonium	77.0425
251	C030	Cysteamine	78.0372
252	I039	Isoamylamine	88.1121
253	B001	Putrescine(1,4-Butanediamine)	89.1073
254	A021	beta-Ala	90.055
255	A015	Ala	90.055
256	S014	Sarcosine	90.055
257	A046	3-Aminopropane-1,2-diol	92.0706
258	A054	Aniline	94.0651
259	H025	4-Hydroxymethylimidazole	99.0553
260	M024	1-Methyl-2-pyrrolidinone	100.076
261	C114	Cyclohexylamine	100.112
262	A047	1-Aminocyclopropane-1-carboxylate	102.055
263	B044	Betaine aldehyde	102.092
264	S011	Spermine	102.115
265	H024	Hexylamine	102.128
266	C032	Cadaverine	103.123
267	A002	GABA	104.071
268	A290	3-Aminoisobutyrate	104.071
269	A087	2AB	104.071
270	M028	N-Methylalanine	104.071
271	D036	N,N-Dimethylglycine	104.071
272	C001	Choline	104.108
273	D037	2,3-Diaminopropionate	105.066
274	S002	Ser	106.05
275	D033	Diethanolamine	106.086
276	M066	N-Methylaniline	108.081
277	H017	Hypotaurine	110.027
278	A114	2-Aminophenol	110.06
279	C033	Cytosine	112.05
280	H058	Histamine	112.087
281	U004	Uracil	113.035
282	C012	Carnosine	114.061
283	C034	Creatinine	114.066
284	M115	Muscimol	115.05
285	C103	beta-Cyanoalanine	115.05
286	D015	Dihydrouracil	115.05
287	P003	Pro	116.071
288	G023	Guanidinoacetate	118.061
289	A135	5-Aminovalerate	118.086
290	V001	Val	118.086
291	B047	Betaine	118.086
292	B007	Benzimidazole	119.06
293	D038	2,4-Diaminobutyrate	119.082
294	A204	4-Amino-3-hydroxybutyrate	120.066
295	H003	Homoserine	120.066
296	M025	Alpha-Methylserine	120.066
297	T010	Thr	120.066
298	P049	Purine	121.051
299	B004	Benzamidine	121.076
300	C014	Cys	122.027
301	B009	Benzamide	122.06
302	P047	Phenethylamine	122.096
303	M075	alpha-Methylbenzylamine	122.096
304	D180	2,4-Dimethylaniline	122.096
305	I051	Isonicotinamide	123.055
306	N001	Nicotinamide	123.055
307	P099	Picolinamide	123.055
308	C083	3-Chloroalanine	124.016
309	T004	Taurine	126.022
310	M029	5-Methylcytosine	126.066
311	M022	1-Methylhistamine	126.103
312	I014	Imidazole-4-acetate	127.05
313	T015	Thymine	127.05
314	M136	Melamine	127.073
315	A050	1-Amino-1-cyclopentanecarboxylate	130.086
316	P048	Pipecolate	130.086
317	M032	Metformin	130.109
318	O007	Octylamine	130.159
319	A051	N-Acetylputrescine	131.118
320	A104	Agmatine	131.129
321	A052	5-Aminolevulinate	132.065
322	H004	Hydroxyproline	132.065
323	C008	Creatine	132.077
324	A053	6-Aminohexanoate	132.102
325	L057	beta-Leucine	132.102
326	I008	Ile	132.102
327	L003	Leu	132.102
328	B040	Bis(3-aminopropyl)amine	132.149
329	G037	Gly-Gly	133.061
330	A016	Asn	133.061
331	O003	Ornithine	133.097
332	A017	Asp	134.045
333	A042	2-Aminobenzimidazole	134.071
334	H008	Homocysteine	136.043
335	A006	Adenine	136.062
336	H014	Hypoxanthine	137.046
337	M063	1-Methylnicotinamide	137.071
338	A043	p-Aminobenzoate	138.055
339	T060	Trigonelline	138.055
340	A010	Anthranilate	138.055
341	H018	Phenylethanolamine	138.091
342	T008	Tyramine	138.091
343	U011	Urocanate	139.05
344	H015	6-Hydroxynicotinate	140.034
345	T061	Tropinone	140.107
346	H069	Histidinol	142.097
347	T024	Tropine	142.123
348	E011	Ectoine	143.082
349	M013	4-Methyl-5-thiazoleethanol	144.048
350	S144	Proline betaine	144.102
351	D226	N1,N12-Diacetylspermine	144.126
352	G032	gamma-Guanidinobutyrate	146.092
353	A060	Acetylcholine	146.118
354	C220	gamma-Butyrobetaine	146.118
355	L027	Lysinamide	146.129
356	S003	Spermidine	146.165
357	G018	Gln	147.076
358	D087	5,6-Dimethylbenzimidazole	147.092
359	L004	Lys	147.113
360	T021	Trientine	147.16
361	G019	Glu	148.06
362	A025	O-Acetylserine	148.06
363	N044	Nornicotine	149.107
364	M003	Met	150.058
365	M030	3-Methyladenine	150.077
366	M072	6-Methylaminopurine	150.077
367	G014	Guanine	152.057
368	A061	Amantadine	152.143
369	X001	Xanthine	153.041
370	H049	3-Hydroxyanthranilate	154.05
371	A129	4-Aminosalicylate	154.05
372	D046	Dopamine	154.086
373	A093	4-(beta-Acetylaminoethyl)imidazole	154.097
374	P054	Pseudopelletierine	154.123
375	H002	His	156.077
376	I053	beta-Imidazolelactate	157.061
377	I020	Ibotenate	159.04
378	A040	Allantoin	159.051
379	I010	Indole-3-acetaldehyde	160.076
380	B090	Betonicine	160.097
381	A317	N-Acetylvaline	160.097
382	A155	Ala-Ala	161.092
383	T031	Tryptamine	161.107
384	A110	alpha-Aminoadipate	162.076
385	M067	N-Methylglutamate	162.076
386	I021	Indole-3-ethanol	162.091
387	C041	Carnitine	162.113
388	D061	2-Deoxystreptamine	163.108
389	H064	5-Hydroxylysine	163.108
390	N016	Nicotine	163.123
391	P052	Pterin	164.057
392	M209	S-Methylmethionine	164.075
393	M188	Methionine sulfoxide	166.053
394	M043	7-Methylguanine	166.072
395	M042	3-Methylguanine	166.072
396	P002	Phe	166.086
397	T220	Taurocyamine	168.044
398	P014	Pyridoxal	168.065
399	M228	3-Methoxytyramine	168.102
400	S058	Synephrine	168.102
401	P116	Pyridoxamine	169.097
402	P053	Pyridoxine	170.081
403	N028	Noradrenaline	170.081
404	M076	3-Methylhistidine	170.092
405	D044	Diphenylamine	170.096
406	I030	Indole-3-acetamide	175.087
407	A032	N-Acetylornithine	175.108
408	E005	N-gamma-Ethylglutamine	175.108
409	A013	Arg	175.119
410	G041	Gramine	175.123
411	M101	N-omega-Methyltryptamine	175.123
412	G081	Guanidinosuccinate	176.067
413	I038	Indole-3-acetate	176.071
414	G101	2-Guanidinobenzimidazole	176.093
415	C013	Citrulline	176.103
416	C094	Canavanine	177.098
417	S041	Serotonin	177.102
418	A064	Alliin	178.053
419	C109	Cys-Gly	179.048
420	X012	Xanthopterin	180.052
421	M081	Mannosamine	180.087
422	G051	Glucosamine	180.087
423	F013	n-Butyl a-Picolinate	180.102
424	M114	Methionine sulfoximine	181.064
425	T002	Tyr	182.081
426	H029	Harman	183.092
427	P074	Phosphorylcholine	184.074
428	E033	Epinephrine	184.097
429	D131	N-alpha,N-alpha-Dimethylhistidine	184.108
430	A316	N1-Acetylspermidine	188.176
431	A112	N8-Acetylspermidine	188.176
432	G071	Gly-Leu	189.123
433	A174	N-epsilon-Acetyllysine	189.123
434	N068	N6,N6,N6-Trimethyllysine	189.16
435	C043	Castanospermine	190.107
436	M040	5-Methoxytryptamine	191.118
437	H057	5-Hydroxyindoleacetate	192.065
438	A027	SAH	193.068
439	G061	Glucosaminate	196.082
440	T032	Tyrosine methyl ester	196.097
441	D006	DOPA	198.076
442	A073	N-Acetylhistidine	198.087
443	A020	SAM+	200.076
444	A103	Arginine ethyl ester	203.15
445	A279	ADMA	203.15
446	S114	SDMA	203.15
447	A143	o-Acetylcarnitine	204.124
448	T003	Trp	205.097
449	M078	5-Methoxyindoleacetate	206.081
450	K004	Kynurenine	209.092
451	C224	Cysteine-glutathione disulphide -Divalent	214.051
452	D075	Desthiobiotin	215.139
453	A127	beta-Ala-Lys	218.15
454	M103	5-Methoxy-N,N-dimethyltryptamine	219.149
455	S055	o-Succinylhomoserine	220.082
456	Z002	trans-Zeatin	220.119
457	H030	5-Hydroxytryptophan	221.092
458	A121	N-Acetylglucosylamine	221.113
459	A019	N-Acetylglucosamine	222.097
460	C019	Cystathionine	223.075
461	H050	3-Hydroxykynurenine	225.087
462	D055	2'-Deoxycytidine	228.098
463	D225	N1,N8-Diacetylspermidine	230.187
464	G119	gamma-Glu-2AB	233.113
465	M053	Melatonin	233.129
466	S029	Sepiapterin	238.094
467	D120	7,8-Dihydrobiopterin	240.109
468	C092	Cystine	241.031
469	A140	Anserine	241.13
470	H013	Homocarnosine	241.13
471	M109	5-Methyl-2'-deoxycytidine	242.113
472	T014	Thymidine	243.097
473	C009	Cytidine	244.093
474	U006	Uridine	245.077
475	A111	N1-Acetylspermine	245.234
476	O009	Octopine	247.14
477	P113	Pyridoxamine 5'-phosphate	249.064
478	G055	gamma-Glu-cys	251.07
479	M082	Muramate	252.108
480	D082	5'-Deoxyadenosine	252.109
481	P081	Purine riboside	253.093
482	D079	2'-Deoxyinosine	253.093
483	D093	7,8-Dihydroneopterin	256.104
484	G069	Glycerophosphorylcholine	258.111
485	T056	Thiamine	265.112
486	M110	N6-Methyl-2'-deoxyadenosine	266.125
487	A007	Adenosine	268.104
488	D057	2'-Deoxyguanosine	268.104
489	H041	Homocystine	269.062
490	I003	Inosine	269.088
491	G043	Glu-Glu	277.103
492	S009	Saccharopine	277.139
493	M051	1-Methyladenosine	282.12
494	G015	Guanosine	284.099
495	X007	Xanthosine	285.083
496	O041	Ophthalmate	290.135
497	A039	Argininosuccinate	291.13
498	D067	5-Methylthioadenosine	298.097
499	G008	Glutathione(ox)	307.083
500	B026	N-alpha-Benzenolarginine ethylester	307.176
501	I050	3-Iodotyrosine	307.978
502	G009	Glutathione(red)	308.091
503	P221	Phe-Phe	313.155
504	A133	5-Aminoimidazole-4-carboxamide ribotide	339.07
505	T057	Thiamine monophosphate	345.079
506	T041	Tetrahydropalmatine	356.186
507	G117	TRH	363.178
508	R008	Riboflavin	377.146
509	L016	S-Lactoylglutathione	380.112
510	L007	Leu-Leu-Tyr	408.249
511	D056	3,5-Diiodo-tyrosine	433.875
512	M091	5-Methyltetrahydrofolate	460.194
513	T040	3,3',5-Triiodothyronine	651.797
